# Supplementary material for: Phthalimide Derivatives as Anti-Inflammatory Agents: In Silico COX-2 Targeting and In Vitro Inhibition of PGE2 Production
Source: Pharmaceutics. 2026 Jan 20;18(1):129. doi: 10.3390/pharmaceutics18010129 (PMC12845445; doi:10.3390/pharmaceutics18010129)
Supplement: Supplementary file 1 [file pharmaceutics-18-00129-s001.zip]

Archive with 1 entries (1 files):
- pharmaceutics-4063856-supplementary.pdf
